# Supplementary material for: Goniozus omanensis (Hymenoptera: Bethylidae) an important parasitoid of the lesser date moth Batrachedra amydraula Meyrick (Lepidoptera: Batrachedridae) in Oman
Source: PLoS One. 2019 Dec 11;14(12):e0223761. doi: 10.1371/journal.pone.0223761 (PMC6905534; doi:10.1371/journal.pone.0223761)
Supplement: S1 Video — (ZIP) [file pone.0223761.s001.zip]

Archive with 1 entries (1 files):
- Goniozus omanensis culture and release.mp4
